# Supplementary material for: Bacterial MgrB peptide activates chemoreceptor Fpr3 in mouse accessory olfactory system and drives avoidance behaviour
Source: Nat Commun. 2019 Oct 25;10:4889. doi: 10.1038/s41467-019-12842-x (PMC6814738; doi:10.1038/s41467-019-12842-x)
Supplement: Supplementary file 7 — Source Data [file 41467_2019_12842_MOESM7_ESM.xlsx]

## Sheet: Fig. 1a
Fig. 1a
Heterologous expression and high-throughput agonist screening of Fpr3
		∆F/F																					∆F/F
Stimulation	Concentration (uM)	Experiment 1			mean1	Experiment 2			mean2	Experiment 3			mean3	Experiment 4			mean4	Experiment 5			mean5		mean	SD	n
mock		0.0525095	0.0700034	0.0793134	0.0672754	0.0404218	0.0639462	0.0585681	0.054312	0.0590998	0.0579713	0.0602608	0.0591106										0.0602327	0.00655414	3
mock		0.0774125	0.0617321	0.0544401	0.0645282	0.0448501	0.0530996	0.0506889	0.0495462	0.0611952	0.0671323	0.0602927	0.0628734										0.0589826	0.00821396	3
f-MGFFIS	3	0.0885766	0.074084	0.0528391	0.0718332	0.0364661	0.0426753	0.0472367	0.042126	0.0537261	0.0533274	0.0500423	0.0523652										0.0554415	0.0150906	3
	30	0.0519719	0.0640212	0.0605242	0.0588391	0.0431079	0.0379725	0.0328033	0.0379612	0.0506215	0.0493451	0.0446781	0.0482149										0.0483384	0.0104395	3
f-MKNFKG	3	0.0813711	0.095941	0.0752907	0.0842009	0.0437246	0.0541639	0.0467131	0.0482005	0.0771099	0.0482078	0.0597734	0.061697										0.0646995	0.018187	3
	30	0.0511258	0.079917	0.0673683	0.066137	0.0533975	0.05239	0.0407101	0.0488325	0.0422799	0.037253	0.0421121	0.0405483										0.0518393	0.0130566	3
f-MFIYYCK	3	0.0574161	0.0413422	0.0389413	0.0458998	0.0431862	0.0536289	0.0440867	0.0469673	0.0612935	0.0691283	0.0671732	0.065865										0.0529107	0.0112314	3
	30	0.0516397	0.0574682	0.0512589	0.0534556	0.0398981	0.046447	0.0349273	0.0404242	0.0243598	0.0330165	0.0354253	0.0309339										0.0416045	0.0113072	3
f-MAMKKL	3	0.071593	0.0717813	0.0651845	0.0695196	0.0435991	0.0658414	0.0578097	0.0557501	0.0441264	0.0443262	0.057611	0.0486879										0.0579859	0.0105943	3
	30	0.0879488	0.0802036	0.0450409	0.0710644	0.0374096	0.0353362	0.0507449	0.0411636	0.0632447	0.07153	0.0576193	0.0641313										0.0587864	0.0156506	3
f-MVMKFK	3	0.0517999	0.0568407	0.0532776	0.0539727	0.0389345	0.0468307	0.0420616	0.0426089	0.065553	0.064784	0.0546266	0.0616546										0.0527454	0.00958194	3
	30	0.0538017	0.0726952	0.0635903	0.0633624	0.0453004	0.0377214	0.0535152	0.0455123	0.0444306	0.0388386	0.0409261	0.0413984										0.0500911	0.0116759	3
f-MLFKYS	3	0.0644604	0.0523018	0.0490355	0.0552659	0.0508835	0.0543168	0.035567	0.0469224	0.058613	0.0630365	0.0602474	0.0606323										0.0542736	0.0069086	3
	30	0.054296	0.0543147	0.0618192	0.0568099	0.0550859	0.0548322	0.0591194	0.0563458	0.0282931	0.0340938	0.032754	0.0317136										0.0482898	0.0143572	3
f-MPKLNR	3	0.0703476	0.0437659	0.0649989	0.0597041	0.0359579	0.0390824	0.0428876	0.0393093	0.0486936	0.0389543	0.0429785	0.0435421										0.0475185	0.0107632	3
	30	0.0217338	0.0353655	0.0321324	0.0297439	0.074809	0.0394524	0.0221545	0.045472	0.0277354	0.0228783	0.0237003	0.0247713										0.0333291	0.010806	3
f-MVKIIF	3	0.0511455	0.0697856	0.0611928	0.060708	0.051163	0.051528	0.0495663	0.0507524	0.026219	0.0265468	0.0220728	0.0249462										0.0454689	0.0184571	3
	30	0.0504174	0.0541882	0.0734508	0.0593522	0.0317092	0.0363953	0.0343202	0.0341416	0.0601425	0.0669252	0.0810509	0.0693729										0.0542889	0.0181532	3
f-MNKLL	3	0.0423242	0.0327963	0.0409638	0.0386948	0.0303814	0.0375009	0.0355282	0.0344702	0.0349227	0.0374783	0.0456895	0.0393635										0.0375095	0.00265327	3
	30	0.04239	0.0422732	0.0518973	0.0455202	0.0433467	0.0425762	0.036033	0.040652	0.0265702	0.0311136	0.0333516	0.0303451										0.0388391	0.00774825	3
f-MKKNLV	3	0.0508612	0.0590312	0.0742918	0.0613947	0.054824	0.0580219	0.0203131	0.0443863	0.0418274	0.0591751	0.047972	0.0496582										0.0518131	0.00870656	3
	30	0.0598204	0.0733058	0.0677185	0.0669483	0.0562481	0.051493	0.0595599	0.055767	0.0330831	0.0437095	0.0350746	0.0372891										0.0533348	0.0149784	3
f-MEQQNK	3	0.0556995	0.0522664	0.0538168	0.0539276	0.0408297	0.0309179	0.0350783	0.0356086	0.0527571	0.0504725	0.051625	0.0516182										0.0470515	0.00997682	3
	30	0.0873776	0.0538959	0.0615085	0.067594	0.0489401	0.0471829	0.0463337	0.0474855	0.0297379	0.0356884	0.0415863	0.0356709										0.0502502	0.0161401	3
f-MVPISI	3	0.0432996	0.0539959	0.0513003	0.0495319	0.032893	0.0348869	0.038074	0.0352846	0.0493381	0.0628264	0.0617767	0.0579804										0.047599	0.0114707	3
	30	0.0456035	0.0474457	0.061534	0.0515277	0.0417271	0.0464694	0.0478228	0.0453398	0.0348493	0.029137	0.0415647	0.0351837										0.0440171	0.00825193	3
f-MKKFLL	3	0.0382454	0.0521844	0.0679275	0.0527858	0.0264449	0.0340343	0.042604	0.0343611	0.0658806	0.0657277	0.0791574	0.0702552										0.0524674	0.0179492	3
	30	0.0556766	0.0511639	0.0554701	0.0541035	0.0571098	0.0521683	0.0607435	0.0566739	0.0292848	0.0386192	0.047173	0.038359										0.0497121	0.00991574	3
f-MMKMEG	3	0.0515119	0.0508884	0.0881213	0.0635072	0.0317814	0.0349688	0.0307288	0.032493	0.0451624	0.0482206	0.0474663	0.0469498										0.04765	0.015519	3
	30	0.050917	0.0497186	0.0463243	0.0489866	0.0371184	0.044539	0.0368031	0.0394869	0.0226749	0.034615	0.0357994	0.0310298										0.0398344	0.00898346	3
f-MKKIML	3	0.0497157	0.0446548	0.0621133	0.0521613	0.0355587	0.0326251	0.0423266	0.0368368	0.0538751	0.0546497	0.0700617	0.0595288										0.049509	0.0115762	3
	30	0.0615306	0.0563638	0.069822	0.0625721	0.064006	0.0579122	0.0631466	0.0616882	0.0358152	0.0385024	0.0510166	0.0417781										0.0553462	0.0117586	3
f-MKFCTA	3	0.0367673	0.0435458	0.0434476	0.0412535	0.028417	0.0251834	0.0290024	0.0275343	0.0319163	0.0269726	0.04204	0.033643										0.0341436	0.00687332	3
	30	0.0500873	0.0322979	0.035909	0.0394314	0.123242	0.103981	0.0900764	0.105767	0.086698	0.0881647	0.106872	0.0939117										0.0797032	0.0353765	3
f-MTNKIS	3	0.0724761	0.0546138	0.0599274	0.0623391	0.0307749	0.037534	0.0410713	0.0364601	0.0572362	0.0529456	0.0590362	0.056406										0.0517351	0.0135571	3
	30	0.0502283	0.0588511	0.0618741	0.0569845	0.0478604	0.0521479	0.0625977	0.054202	0.0329357	0.0360011	0.0371815	0.0353728										0.0488531	0.0117569	3
f-MKTSIR	3	0.0440706	0.0792999	0.0911809	0.0715171	0.0372231	0.0342338	0.0434744	0.0383104	0.0599265	0.0483602	0.0597392	0.0560087										0.0552787	0.0166154	3
	30	0.0560839	0.0680452	0.0607972	0.0616421	0.0456691	0.0571345	0.0530244	0.0519426	0.0321383	0.0318206	0.0369915	0.0336502										0.0490783	0.0142141	3
f-MKKFNI	3	0.0705477	0.0619181	0.0658822	0.066116	0.0496148	0.0313936	0.0366315	0.0392133	0.049715	0.0525322	0.0615144	0.0545872										0.0533055	0.013497	3
	30	0.0565609	0.0597455	0.0558421	0.0573828	0.039707	0.0478854	0.0387036	0.0420986	0.0338101	0.0274984	0.0334645	0.031591										0.0436908	0.0129694	3
f-MINKKI	3	0.0516028	0.120854	0.0654012	0.079286	0.0387503	0.0365419	0.0361395	0.0371439	0.0572365	0.0550121	0.0637486	0.0586658										0.0583652	0.0210727	3
	30	0.0611586	0.0639594	0.0627742	0.0626307	0.0359587	0.0430081	0.0432373	0.0407347	0.0296042	0.0286466	0.0357783	0.031343										0.0449028	0.0160549	3
f-MLFKYL	3	0.0544525	0.0555371	0.0551218	0.0550371	0.0492646	0.0393829	0.0408493	0.0431656	0.0554725	0.0623709	0.0659753	0.0612729										0.0531586	0.00919867	3
	30	0.0864438	0.055603	0.0550206	0.0656892	0.0669296	0.0514786	0.05708	0.058496	0.0368659	0.0549928	0.0356376	0.0424988										0.0555613	0.0118705	3
f-MKKFRW	3	0.111921	0.192626	0.20223	0.168926	0.152113	0.216402	0.258696	0.20907	0.119594	0.0811537	0.111728	0.104159	0.0634851	0.0561793	0.0596935	0.059786	0.0124904	0.00518455	0.00869878	0.00879125		0.110146	0.0807556	5
	30	0.481045	0.449882	0.506147	0.479025	0.271139	0.270774	0.268544	0.270152	0.553294	0.580719	0.642785	0.592266	0.252933	0.232603	0.365157	0.283564	0.513623	0.464435		0.489029		0.422807	0.140494	5
f-MEFVAKLFK	3	0.0403562	0.056301	0.0681218	0.0549263	0.0365571	0.0324729	0.0333771	0.0341357	0.105967	0.132344	0.131906	0.123405										0.0708225	0.0467096	3
	30	0.060564	0.0561039	0.0707753	0.062481	0.101626	0.0928946	0.0856671	0.0933958	0.0272075	0.0345633	0.031673	0.0311479										0.0623416	0.0311242	3
f-MAQDIISTI	3	0.0472636	0.144896	0.0453093	0.0791562	0.0360178	0.0407961	0.0422172	0.0396771	0.0971683	0.110714	0.143496	0.117126										0.0786531	0.038727	3
	30	0.0648278	0.0715865	0.0580712	0.0648285	0.154436	0.0952258	0.10483	0.118164	0.0380783	0.046262	0.0395114	0.0412839										0.0747588	0.0393903	3
f-MKKYKRLLl	3	0.103844	0.0634436	0.0467867	0.0713581	0.0407611	0.0348624	0.0406944	0.0387726	0.0838294	0.0892979	0.166815	0.113314										0.0744816	0.0373688	3
	30	0.0721163	0.0607415	0.0657208	0.0661929	0.107529	0.0936023	0.089108	0.0967464	0.0342736	0.0355208	0.0301705	0.0333216										0.0654203	0.0317194	3
f-MKKTLSLKN	3	0.126981	0.065696	0.0500761	0.0809176	0.028583	0.0325919	0.0446572	0.0352774	0.0989888	0.0866576	0.0745989	0.0867484										0.0676478	0.0281848	3
	30	0.0522158	0.0374469	0.0673817	0.0523482	0.0979059	0.0877757	0.0793432	0.0883416	0.0248733	0.0318942	0.0393589	0.0320422										0.0575773	0.0285117	3
f-MKKISKFLP	3	0.0387348	0.0280672	0.0371274	0.0346432	0.0286385	0.0244003	0.0349842	0.029341	0.090819	0.0919202	0.11689	0.0998765										0.0546202	0.0392827	3
	30	0.0575963	0.059501	0.0480063	0.0550345	0.0731338	0.1119	0.0800227	0.088352	0.0650183	0.0751466	0.0746491	0.0716047										0.0716637	0.0166588	3
f-MKKLLNKIV	3	0.0504674	0.0480589	0.0451934	0.0479066	0.0329308	0.0292089	0.0349863	0.0323753	0.0863011	0.0856595	0.0909025	0.087621										0.0559676	0.0284913	3
	30	0.0472516	0.0584356	0.0572228	0.0543033	0.088997	0.0908898	0.0780634	0.0859834	0.0191629	0.0213377	0.022143	0.0208812										0.0537226	0.032555	3
f-MLNKKKRGN	3	0.0537048	0.0321789	0.0428663	0.0429167	0.0373898	0.0316002	0.0379674	0.0356525	0.0900413	0.0812057	0.0950797	0.0887756										0.0557816	0.0288036	3
	30	0.0570038	0.0583996	0.0641446	0.0598493	0.0820555	0.0897701	0.077225	0.0830169	0.0359593	0.0285149	0.0300966	0.0315236										0.0581299	0.0257897	3
f-MPSTFF	3	0.0397461	0.0549262	0.0462756	0.0469826	0.029937	0.0317362	0.0346236	0.0320989	0.11636	0.108497	0.104579	0.109812										0.0629644	0.0412479	3
	30	0.0645177	0.0591645	0.0644293	0.0627038	0.102101	0.110307	0.0917041	0.101371	0.0383841	0.0279492	0.0280506	0.0314613										0.0651786	0.0350204	3
f-MNPITL	3	0.0372034	0.0426089	0.0443134	0.0413752	0.0300919	0.0335155	0.0228292	0.0288122	0.0976355	0.0768822	0.0911928	0.0885701										0.0529192	0.0315072	3
	30	0.0743828	0.0549494	0.0632167	0.0641829	0.0935624	0.0910296	0.082925	0.0891723	0.0401686	0.0290534	0.0259433	0.0317218										0.0616923	0.0288062	3
f-MLKIIL	3	0.0440827	0.0389397	0.0482055	0.0437426	0.0388527	0.0285541	0.0244363	0.0306143	0.0913913	0.106082	0.088632	0.0953684										0.0565751	0.0342312	3
	30	0.0576551	0.0583617	0.0649119	0.0603095	0.0894892	0.0791368	0.0763118	0.0816459	0.0327658	0.033244	0.0242776	0.0300958										0.0573504	0.0259021	3
f-MNIFTT	3	0.0429484	0.0527095	0.0509807	0.0488795	0.0349568	0.0307577	0.0295078	0.0317408	0.0962455	0.0900897	0.103567	0.096634										0.0590848	0.0336287	3
	30	0.0567194	0.0620663	0.0710532	0.0632796	0.087951	0.093188	0.0814729	0.0875373	0.0371897	0.0477468	0.0432698	0.0427354										0.0645174	0.0224266	3
f-MAYPFQ	3	0.0369888	0.0399295	0.0435866	0.0401683	0.029874	0.0293053	0.0266511	0.0286101	0.113027	0.113283	0.0948161	0.107042										0.0586069	0.0423425	3
	30	0.0548402	0.0570807	0.0596467	0.0571892	0.102733	0.0908957	0.0836061	0.0924118	0.0356598	0.0265671	0.0361231	0.0327833										0.0607948	0.0299773	3
f-MTHQTH	3	0.0797007	0.058106	0.0596599	0.0658222	0.0267	0.0333519	0.027538	0.0291966	0.11175	0.0943746	0.0871154	0.0977467										0.0642552	0.0343019	3
	30	0.0580255	0.0569067	0.0649146	0.0599489	0.204346	0.10347	0.122588	0.143468	0.0277825	0.0237266	0.0290983	0.0268691										0.076762	0.0600902	3
f-MTNMRK	3	0.162559	0.249401	0.0924738	0.168145	0.0210192	0.0229379	0.0295067	0.0244879	0.0604115	0.0768951	0.0892851	0.0755306										0.0893878	0.072824	3
	30	0.0496866	0.0433481	0.0633399	0.0521249	0.109792	0.104433	0.0887833	0.101003	0.027266	0.0249271	0.0303351	0.0275094										0.0602123	0.0374082	3
f-MPQLDT	3	0.0403728	0.0390474	0.0669328	0.0487843	0.0274954	0.0329359	0.0350246	0.0318186	0.0826988	0.109952	0.10376	0.0988037										0.0598022	0.0348252	3
	30	0.0533697	0.0544424	0.0555031	0.0544384	0.0767392	0.0951566	0.0754447	0.0824468	0.0317098	0.0349862	0.0429915	0.0365625										0.0578159	0.0231279	3
f-MKKWRW	3	0.0533673	0.048261	0.0552868	0.052305	0.0188852	0.0344619	0.0334754	0.0289408	0.0969928	0.0692969	0.0953974	0.0872291										0.0561583	0.0293345	3
	30	0.0889727	0.0571574	0.0635709	0.0699003	0.0704465	0.0878866	0.0760778	0.078137	0.034057	0.0430781	0.0458385	0.0409912										0.0630095	0.0195081	3
f-MKKHRW	3	0.0385343	0.0437986	0.0860684	0.0561338	0.019573	0.0320451	0.036482	0.0293667	0.0935884	0.0866149	0.10983	0.0966778										0.0607261	0.0338897	3
	30	0.0544905	0.0518851	0.0544337	0.0536031	0.0879484	0.0833516	0.0749677	0.0820892	0.0266297	0.0227676	0.0286796	0.0260256										0.053906	0.028033	3
f-MEFVAK	3	0.0664894	0.0649978	0.0633343	0.0649405	0.0456076	0.0577142	0.052581	0.0519676	0.0270336	0.0410715	0.0413373	0.0364808										0.0511296	0.0142483	3
	30	0.0812484	0.0876931	0.0875702	0.0855039	0.0653478	0.0809219	0.0793515	0.0752071	0.0679915	0.0693519	0.0687441	0.0686958										0.0764689	0.00847479	3
f-MKKFYS	3	0.0580666	0.0637498	0.0587662	0.0601942	0.0540641	0.0565494	0.0452521	0.0519552	0.066132	0.073021	0.0468106	0.0619879										0.0580457	0.00535029	3
	30	0.0585239	0.0701	0.0683338	0.0656526	0.0532506	0.061416	0.0547532	0.0564733	0.0486745	0.0604795	0.0309987	0.0467176										0.0562811	0.00946898	3

## Sheet: Fig 1b-f
Fig 1b
Numbers indicate the number of database entries (see Supplementary Data 2)
	Number	Percentage
Bacteria	392	0.940048
Eukaryota	24	0.057554
uncharacterized	1	0.00239808
Total	417
Fig 1c
Location of the MKKFRW motif within a given protein from all 392 UniProt entries found in bacteria
	Number	Percentage
N-terminal	376	0.959184
Others	16	0.0408163
Total bacteria	392
Fig. 1d
Distribution of the MKKFRW motif between Gram-positive and Gram-negative bacteria
	Number	Percentage
Gram-positive
Enterococcus	25	0.0637755
Bacillus	50	0.127551
Gram-negative
Escherichia	134	0.341837
Salmonella	86	0.219388
Shigella	32	0.0816327
Others	65	0.165816
Total bacteria	392
Fig. 1e
Distribution of proteins that contain the MKKFRW motif.
	Number	Percentage
MgrB	261	0.665816
EsaA	48	0.122449
ABC transporter	25	0.0637755
Other	58	0.147959
Total bacteria	392
Fig. 1f
Biosafety level classification of mgrB+ bacterial strains. Number of strains found in each genus. (see Supplementary Data 3)
Risk group	Number	Percentage
3	17	0.0485714
2	220	0.628571
1	21	0.06
not defined	92	0.262857
Total strains	350

## Sheet: Fig. 2a
Fig. 2a
Distribution of mgrB in Enterobacteriaceae and amino acid (aa) sequences (one-letter code) of typical MgrB proteins (see Supplementary Data 3)
	Number	Percentage
Salmonella	71	0.202857
Shigella	32	0.0914286
Escherichia	132	0.377143
Enterobacter	42	0.12
Klebiella	29	0.0828571
Other	44	0.125714
Total	350

## Sheet: Fig. 2c,d,i
Fig. 2c
	∆F/F																						∆F/F
Stimulation	Experiment 1			mean1	Experiment 2			mean2	Experiment 3			mean3	Experiment 4			mean4	Experiment 5			mean5			mean	SD	n
mock	0.0774125	0.0617321	0.0544401	0.0645282	0.0448501	0.0530996	0.0506889	0.0495462	0.0611952	0.0671323	0.0602927	0.0628734											0.0589826	0.00821396	3
f-MKKFRW	0.481045	0.449882	0.506147	0.479025	0.271139	0.270774	0.268544	0.270152	0.553294	0.580719	0.642785	0.592266	0.252933	0.232603	0.365157	0.283564	0.513623	0.464435		0.489029			0.422807	0.140494	5
MKKFRW	0.0637319	0.0700308	0.0691287	0.0676305	0.0484375	0.0529468	0.0510936	0.050826	0.0456571	0.0434947	0.0519803	0.047044											0.0551668	0.0109582	3
f-MKKFR	0.0607012	0.0547474	0.0589069	0.0581185	0.0338778	0.0299754	0.0294968	0.0311167	0.0877067	0.0996797	0.104169	0.0971852											0.0621401	0.0332173	3
Fig. 2d
	∆F/F																						∆F/F
Stimulation	Experiment 1			mean1	Experiment 2			mean2	Experiment 3			mean3	Experiment 4			mean4	Experiment 5			mean5			mean	SD	n
mock	0.0774125	0.0617321	0.0544401	0.0645282	0.0448501	0.0530996	0.0506889	0.0495462	0.0611952	0.0671323	0.0602927	0.0628734											0.0589826	0.00821396	3
f-MKKFNI	0.0565609	0.0597455	0.0558421	0.0573828	0.039707	0.0478854	0.0387036	0.0420986	0.0338101	0.0274984	0.0334645	0.031591											0.0436908	0.0129694	3
f-MKKFLL	0.0556766	0.0511639	0.0554701	0.0541035	0.0571098	0.0521683	0.0607435	0.0566739	0.0292848	0.0386192	0.047173	0.038359											0.0497121	0.00991574	3
f-MKKIML	0.0615306	0.0563638	0.069822	0.0625721	0.064006	0.0579122	0.0631466	0.0616882	0.0358152	0.0385024	0.0510166	0.0417781											0.0553462	0.0117586	3
f-MKKWRW	0.0889727	0.0571574	0.0635709	0.0699003	0.0704465	0.0878866	0.0859907	0.0814413	0.034057	0.0430781	0.0458385	0.0409912											0.064111	0.0208372	3
f-MKKHRW	0.0544905	0.0518851	0.0544337	0.0536031	0.0879484	0.0833516	0.0894745	0.0869248	0.0266297	0.0227676	0.0286796	0.0260256											0.0555179	0.0304947	3
f-MKKNLV	0.0598204	0.0733058	0.0677185	0.0669483	0.0562481	0.051493	0.0595599	0.055767	0.0330831	0.0437095	0.0350746	0.0372891											0.0533348	0.0149784	3
f-MKKFYS	0.0585239	0.0701	0.0683338	0.0656526	0.0532506	0.061416	0.0547532	0.0564733	0.0486745	0.0604795	0.0309987	0.0467176											0.0562811	0.00946898	3
f-MKKFRY	0.0825417	0.0900751	0.0683619	0.0803262	0.232712	0.280957	0.221946	0.245205	0.383733	0.400073	0.262371	0.348726											0.224752	0.135364	3
f-MKKFLW	0.338177	0.288234	0.452706	0.359706	0.226207	0.172746	0.20222	0.200391	0.576064	0.47709	0.572512	0.541889											0.367328	0.170876	3
f-MKKFRW	0.481045	0.449882	0.506147	0.479025	0.271139	0.270774	0.268544	0.270152	0.553294	0.580719	0.642785	0.592266	0.252933	0.232603	0.365157	0.283564	0.513623	0.464435		0.489029			0.422807	0.140494	5
Fig. 2e
	∆F/F																						∆F/F
Stimulation	Experiment 1			mean1	Experiment 2			mean2	Experiment 3			mean3	Experiment 4			mean4	Experiment 5			mean5			mean	SD	n
3 µM
f-MKKFRW	0.111921	0.192626	0.20223	0.168926	0.152113	0.216402	0.258696	0.20907	0.119594	0.0811537	0.111728	0.104159	0.0634851	0.0561793	0.0596935	0.059786	0.0124904	0.00518455	0.00869878	0.00879125			0.110146	0.0807556	5
f-MKKFRWV	0.218832	0.152605	0.312963	0.228133	0.295397	0.159955	0.232374	0.229242	0.298944	0.159035	0.230886	0.229622											0.228999	0.000773216	3
f-MKKFRWVV	0.479439	0.529419	0.574813	0.52789	0.370724	0.558532	0.487201	0.472152	0.296719	0.420878	0.364143	0.36058											0.453541	0.0851937	3
f-MKKFRWVVL	0.423608	0.446166	0.522914	0.464229	0.404852	0.508878	0.499441	0.471057	0.343496	0.390271	0.478038	0.403935											0.446407	0.0369401	3
30 µM
f-MKKFRW	0.481045	0.449882	0.506147	0.479025	0.271139	0.270774	0.268544	0.270152	0.553294	0.580719	0.642785	0.592266	0.252933	0.232603	0.365157	0.283564	0.513623	0.464435		0.489029			0.422807	0.140494	5
f-MKKFRWV	0.394331	0.408998	0.411487	0.404939	0.430676	0.317123	0.278818	0.342206	0.692939	0.626156	0.668886	0.66266											0.469935	0.169827	3
f-MKKFRWVV	0.563956	0.68963	0.625995	0.626527	0.509209	0.627991	0.478551	0.538583	0.758954	0.905855	0.92732	0.864043											0.676385	0.168361	3
f-MKKFRWVVL	0.492957	0.589346	0.514104	0.532136	0.525145	0.725624	0.624356	0.625042	0.705643	0.912413	0.954853	0.857636											0.671605	0.167671	3
Fig. 2i
	∆F/F																						∆F/F
Stimulation	Experiment 1			mean1	Experiment 2			mean2	Experiment 3			mean3	Experiment 4			mean4	Experiment 5			mean5			mean	SD	n
mock
f-MNKIYRLKT	0.0441511	0.0507115	0.0506205	0.0484944	0.032022	0.0402924	0.0300448	0.0341197	0.0219433	0.0244417	0.0251523	0.0238457											0.0354866	0.012381	3
f-MQRRDFLK	0.0618653	0.0673264	0.0613239	0.0635052	0.0457948	0.0431506	0.0466388	0.0451948	0.0398901	0.0441383	0.0465211	0.0435165											0.0507388	0.0110878	3
f-MKKFRW	0.481045	0.449882	0.506147	0.479025	0.271139	0.270774	0.268544	0.270152	0.553294	0.580719	0.642785	0.592266	0.252933	0.232603	0.365157	0.283564	0.513623	0.464435		0.489029			0.422807	0.140494	5
f-MKKFKWV	0.394331	0.408998	0.411487	0.404939	0.430676	0.317123	0.278818	0.342206	0.692939	0.626156	0.668886	0.66266											0.469935	0.169827	3
f-MKKFRWS	0.430305	0.443644	0.48017	0.451373	0.414616	0.463321	0.448459	0.442132	0.779242	0.684478	0.837987	0.767236											0.55358	0.185089	3
f-MKKFRWA	0.514752	0.384367	0.459688	0.452936	0.43405	0.460098	0.437044	0.443731	0.727715	0.693114	0.782801	0.734543											0.543737	0.165308	3
f-MKKFKWSI	0.47447	0.447448	0.50227	0.474729	0.522546	0.593343	0.553009	0.556299	0.70045	0.745224	0.833132	0.759602											0.596877	0.146707	3
f-MKKFRWVVL	0.492957	0.589346	0.514104	0.532136	0.525145	0.725624	0.624356	0.625042	0.705643	0.912413	0.954853	0.857636											0.671605	0.167671	3

## Sheet: Fig. 2f,h,j
Fig. 2f-j
		∆F/F																									∆F/F
Stimulation	Concentration (M)	Experiment 1			mean1	Experiment 2			mean2	Experiment 3			mean3	Experiment 4			mean4	Experiment 5			mean5	Experiment 6			mean6		mean	SD	n
f-MKKFRWVV	3e-05	0.580163			0.580163	0.505795			0.505795	0.69502			0.69502														0.593659	0.0953319	3
	1e-05	0.558493			0.558493	0.425097			0.425097	0.511104			0.511104														0.498231	0.0676234	3
	3e-06	0.457265			0.457265	0.347977			0.347977	0.547451			0.547451														0.450898	0.0998889	3
	1e-06	0.274986			0.274986	0.312132			0.312132	0.398983			0.398983														0.3287	0.0636371	3
	3e-07	0.156275			0.156275	0.110607			0.110607	0.19032			0.19032														0.152401	0.0399976	3
	1e-07	0.0958822			0.0958822	0.13398			0.13398	0.116982			0.116982														0.115615	0.0190856	3
	1e-08	0.0445863			0.0445863	0.0490724			0.0490724	0.0460769			0.0460769														0.0465785	0.00228477	3
	1e-09	0.0299443			0.0299443	0.0448275			0.0448275	0.0483071			0.0483071														0.0410263	0.00975369	3
f-MKKFRW	3e-05	0.296797			0.296797	0.276467			0.276467	0.409021			0.409021														0.327428	0.0713887	3
	1e-05	0.188318			0.188318	0.215953			0.215953	0.26036			0.26036														0.221544	0.0363446	3
	3e-06	0.175438			0.175438	0.136997			0.136997	0.167571			0.167571														0.160002	0.0203075	3
	1e-06	0.0473008			0.0473008	0.0411411			0.0411411	0.045211			0.045211														0.0445509	0.00313245	3
	3e-07	0.0433786			0.0433786	0.0420003			0.0420003	0.0506485			0.0506485														0.0453425	0.00464658	3
	1e-07	0.0399084			0.0399084	0.0447032			0.0447032	0.0427008			0.0427008														0.0424375	0.00240823	3
	1e-08	0.0382222			0.0382222	0.0515648			0.0515648	0.0412868			0.0412868														0.0436913	0.00698869	3
	1e-09	0.031104			0.031104	0.0258807			0.0258807	0.0323124			0.0323124														0.0297657	0.00341832	3
f-MKKFRWVVLGIV	1e-05	0.459355	0.705739		0.582547	0.542451	0.517852		0.530151	0.642136	0.780935		0.711535	0.69629	0.675085		0.685688	0.81409	0.822196		0.818143	0.740331	0.812833		0.776582		0.677425	0.118973	6
	3e-06	0.40793	0.544659		0.476294	0.46214	0.694206		0.578173	0.642423	0.587104		0.614763	0.676838	0.456486		0.566662	0.569476	0.615101		0.592289	0.63333	0.480185		0.556757		0.561798	0.0528846	6
	1e-06	0.464804	0.556515		0.51066	0.474015	0.568592		0.521303	0.504054	0.536706		0.52038	0.49605	0.577396		0.536723	0.446137	0.492667		0.469402	0.500881	0.48461		0.492746		0.502428	0.027736	6
	3e-07	0.307903	0.352469		0.330186	0.394334	0.324		0.359167	0.487835	0.421988		0.454911	0.374328	0.457295		0.415811	0.402783	0.437085		0.419934	0.385269	0.400486		0.392877		0.406172	0.0322001	6
	1e-07	0.405909	0.312696		0.359302	0.328603	0.277131		0.302867	0.263753	0.240219		0.251986	0.285321	0.297743		0.291532	0.223459	0.294036		0.258747	0.212288	0.24852		0.230404		0.277357	0.0365307	6
	3e-08	0.273788	0.222978		0.248383	0.18901	0.162512		0.175761	0.135591	0.132502		0.134046	0.10715	0.194263		0.150707	0.179764	0.124984		0.152374	0.0926299	0.151439		0.122034		0.153989	0.0250307	6
	1e-08	0.558446	0.660099		0.609272	0.463287	0.560941		0.512114	0.122909	0.0762898		0.0995993	0.0745612	0.0668477		0.0707045	0.0429919	0.0356061		0.039299	0.0326094	0.0271768		0.0298931		0.202483	0.222826	6
	1e-09	0.235831	0.283835		0.259833	0.222857	0.238525		0.230691	0.0954368	0.133032		0.114235	0.0689907	0.089159		0.0790749	0.0332172	0.0422207		0.0377189	0.0303563	0.0161542		0.0232553		0.117972	0.0901611	6
f-MKKFRWVVLGIVVVVCLLLWAQ	1e-05	0.0932681	0.114966		0.104117	0.0543506	0.115721		0.0850359	0.0273975	0.0337335		0.0305655														0.0732395	0.0381684	3
	3e-06	0.113362	0.0775229		0.0954424	0.0777995	0.089199		0.0834993																				2
	1e-06	0.0587133	0.093312		0.0760127	0.0409535	0.0599324		0.0504429	0.0492955	0.0392953		0.0442954														0.056917	0.0168206	3
	3e-07	0.135039	0.0403675		0.0877032	0.142869	0.0698778		0.106374																				2
	1e-07	0.0476919	0.0506342		0.049163	0.0352009	0.0670596		0.0511303	0.0505688	0.0453593		0.0479641														0.0494191	0.00159857	3
	3e-08	0.0326089	0.0893643		0.0609866	0.0521725	0.0959275		0.07405																				2
f-MKKFKWSI
	3e-05	0.49947			0.49947	0.499422			0.499422	0.407625			0.407625														0.468839	0.0530128	3
	1e-05	0.471831			0.471831	0.592926			0.592926	0.622268			0.622268														0.562342	0.0797455	3
	3e-06	0.322289			0.322289	0.471355			0.471355	0.377937			0.377937														0.390527	0.0753263	3
	1e-06	0.325575			0.325575	0.201851			0.201851	0.345632			0.345632														0.291019	0.0778708	3
	3e-07	0.138309			0.138309	0.133433			0.133433	0.164156			0.164156														0.145299	0.0165115	3
	1e-07	0.0641813			0.0641813	0.0631267			0.0631267	0.071149			0.071149														0.0661523	0.00435927	3
	1e-08	0.012999			0.012999	0.00430632			0.00430632	0.0106473			0.0106473														0.00931751	0.00449629	3
	1e-09	0.00408855			0.00408855	-0.0160042			-0.0160042	-0.0133986			-0.0133986														-0.0084381	0.0109263	3

## Sheet: Fig. 3b,c
Fig. 3b
Commassie-stained SDS-PAGE from bacteria overexpressing MgrB-H6 (+) or a non-transfected control strain (–).
Fig. 3c
Western blot using an anti-His-tag antibody to visualize MgrB-H6

## Sheet: Fig. 3f,h
Fig. 3f
	∆F/F																					∆F/F
Stimulation	Experiment 1			mean1	Experiment 2			mean2	Experiment 3			mean3	Experiment 4			mean4	Experiment 5			mean5		mean	SD	n
MgrB-H6
–	0.0564446	0.0765717		0.0665081	0.17849	0.0944809		0.136485	0.0880925	0.103189		0.095641	0.111951	0.11663		0.114291	0.0975434	0.127507		0.112525		0.10509	0.0259974	5
+	0.493139	0.615386		0.554263	1.00677	0.698212		0.852493	0.216888	0.112183		0.164535	0.754684	0.38216		0.568422	0.794496	0.717438		0.755967		0.579136	0.263923	5
Fig. 3h
	∆F/F																									∆F/F
Stimulation	Experiment 1			mean1	Experiment 2			mean2	Experiment 3			mean3	Experiment 4			mean4	Experiment 5			mean5	Experiment 6			mean6		mean	SD	n
PBS urine
1:300	0.0464948	0.0412742		0.0438845	0.0415618	0.0487141		0.0451379	0.0419322	0.0377098		0.039821														0.0429478	0.00277945	3
1:30	0.0976329	0.0883679		0.0930004	0.0774214	0.0826948		0.0800581	0.0263416	0.0291603		0.0277509	0.0468072	0.0426454		0.0447263	0.0241844	0.0261424		0.0251634	0.0382637	0.0624877		0.0503757		0.0535125	0.0276345	6
LPS urine
1:300	0.0805761	0.0796955		0.0801358	0.041901	0.0357834		0.0388422	0.0517516	0.0557193		0.0537355														0.0575712	0.0209123	3
1:30	0.108178	0.121335		0.114757	0.0491432	0.109494		0.0793187	0.0217311	0.0265328		0.024132	0.0827561	0.0440743		0.0634152	0.0253318	0.0209019		0.0231168	0.0820817	0.115455		0.0987686		0.0672513	0.0379936	6
f-MKKFRWVVLGIV	0.459355	0.705739		0.582547	0.542451	0.517852		0.530151	0.642136	0.780935		0.711535	0.69629	0.675085		0.685688	0.81409	0.822196		0.818143	0.740331	0.812833		0.776582		0.684108	0.110715	6

## Sheet: Fig 4 f,h
	Fig. 4f
	The detection threshold for f-MKKFRW-evoked Ca2+ responses in VSNs of adult B6 mice
	Concentration (uM)	Responders	Total f-MKKFRW responders	Responders/total f-MKKFRW responders
	0.01	0	21	0
	0.1	17	25	0.68
	1	25	25	1
	10	25	25	1
	Fig. 4h
	Fpeak values of individual knobs
	Stimulus:	f-MKKFRW	f-MKKFRWVVL	MKKFRW	f-MGFFIS	PUM
		Fpeak
	mean	0.713641	0.644143	0	0	0
	SD	0.440824	0.454506	0	0	0
	sem	0.0434357	0.0991813	0	0	0
	n	103	21	68	26	63
	Knob #
	1	0.933		0		0
	2	1.046		0		0
	3	0.708		0		0
	4	0.433		0		0
	5	0.684		0		0
	6	0.698		0		0
	7	0.478		0		0
	8	0.464		0		0
	9	0.467		0		0
	10	0.29		0		0
	11	1.098		0		0
	12	0.443		0		0
	13	0.314		0		0
	14	0.864		0		0
	15	0.459		0		0
	16	0.662		0		0
	17	0.744		0		0
	18	0.517		0		0
	19	0.611		0		0
	20	0.411		0		0
	21	0.46		0		0
	22	0.192		0		0
	23	0.45		0		0
	24	0.364		0		0
	25	1.62		0		0
	26	0.906		0		0
	27	0.801		0		0
	28	0.483		0		0
	29	0.982		0		0
	30	0.667		0		0
	31	0.789		0		0
	32	0.44		0	0	0
	33	0.556		0	0	0
	34	0.419		0	0	0
	35	0.862		0	0	0
	36	0.357		0	0	0
	37	0.825		0	0	0
	38	0.6		0	0	0
	39	1.104		0	0	0
	40	2.354		0	0	0
	41	0.579		0	0	0
	42	2.182		0	0	0
	43	2.263		0	0	0
	44	1.6		0	0	0
	45	1.121		0	0	0
	46	1.3		0	0	0
	47	0.818		0	0	0
	48	0.27		0	0	0
	49	0.578		0	0	0
	50	0.558		0	0	0
	51	0.731		0	0	0
	52	0.718		0	0	0
	53	0.355		0	0	0
	54	0.517		0	0	0
	55	0.581		0	0	0
	56	0.433		0	0	0
	57	0.667		0	0	0
	58	0.53				0
	59	0.767				0
	60	0.372				0
	61	0.521				0
	62	0.563				0
	63	0.97				0
	64	0.44
	65	1.222
	66	0.531
	67	0.4
	68	0.455
	69	0.22
	70	0.979
	71	0.35
	72	0.347
	73	0.315
	74	1.695
	75	1.408
	76	0.605
	77	0.217
	78	1.417
	79	1.383
	80	0.547
	81	1.336
	82	0.535
	83	1.993	2.471	0
	84	0.874	0.77	0
	85	0.488	0.485	0
	86	0.386	0.415	0
	87	0.204	0.483	0
	88	0.5	0.49	0
	89	0.251	0.405	0
	90	0.646	0.543	0
	91	0.53	0.626	0
	92	0.463	0.373	0
	93	0.665	0.598
	94	0.46	0.963
	95	0.521	0.42
	96	0.597	0.339
	97	0.318	0.398
	98	0.733	0.739
	99	0.405	0.326
	100	0.669	0.509
	101	0.624	0.554
	102	0.681	0.739
	103	0.546	0.881	0

## Sheet: Fig. 6b
Fig. 6b
RT-PCR analyses demonstrate that Fpr3 mRNA of correct size (1,023 nt) and sequence is present in the VNO of DFpr3-lacZ +/+ and +/– mice but absent in homozygous –/– mice (arrowhead). Fpr3 mRNA is also detected in B6 mice and in mice that are –/– for Gao or Trpc2. M, DNA size standard in base pairs; H2O, template water control.

## Sheet: Fig. 6e
Fig. 6e
Quantification of Fpr3-positive and lacZ-positive VSNs (whole VNO, both sites) labeled by RNAscope in the three different genotypes.
		Number of labeled VSNs/mouse
		B6		∆Fpr3-lacZ +/–		∆Fpr3-lacZ –/–
		Fpr3 +	lacZ +	Fpr3 +	lacZ +	Fpr3 +	lacZ +
	mean	295.5	0	182	16	0	13.3333
	SD	34.7707	0	11.1355	10.3923	0	8.0829
	N (mouse)	4	4	3	3	3	3
		328	0	194	28	0	12
		322	0	172	10	0	6
		258	0	180	10	0	22
		274	0

[truncated: 6 more sheets: Fig.7a,b, Fig.7e,f, Fig.8b-f, Fig.8g,h, Fig.9, Supplementary Fig.4]
